# Supplementary material for: Allergen Micro-Bead Array for IgE Detection: A Feasibility Study Using Allergenic Molecules Tested on a Flexible Multiplex Flow Cytometric Immunoassay
Source: PLoS One. 2012 Apr 17;7(4):e35697. doi: 10.1371/journal.pone.0035697 (PMC3328437; doi:10.1371/journal.pone.0035697)
Supplement: Table S1 — Allergen micro-Bead Array (ABA) for IgE detection in human sera. Aggregated and raw patient IgE data showing the flexibility of the system. The 16 tested allergens are listed and hyperlinks are available for each of them cross-referencing to www.allergome.org. Panel A: Summary of the Table S1 patients' demographics and ABA IgE results. a: All tests performed for the given allergen (first row), positive tests (second row), median test value (third row); b: Positive tests (MFI>200; green background cells): lowest value (first row), highest value (second row), median value (third row); c: Negative tests (MFI<200; grey background cells): lowest value (first row), highest value (second row), median value (third row). Panel B: Raw IgE values for every single subject ranked by age are expressed as Median Fluorescence Intensity [MFI]. Green and grey cell background meaning throughout the table is as in Panel A sections (b) and (c). Selected examples of ABA IgE testing reports are shown in Figure 9. Subjects ID are marked with a blue background in this Table. (XLS) [file pone.0035697.s003.xls]

## Sheet: ABA IgE - Raw data
A			Age (Min, Max, Median)	Gender (n, %)	Total IgE IU/l (Min, Max, Median)		nAct d 1	nAct d 11	rAln g 1	nAmb a 1	nArt v 3	rBet v 1	rCor a 1	nCup a 1	nDer p 1	nDer s 1	rHev b 5	nOle e 1	rPar j 2	nPen m 1	rPhl p 1	nPru p 3
		All	2	336	4	a	72	79	97	63	77	97	79	64	101	130	67	112	91	87	112	191
			80		39038		12	10	79	8	25	80	77	36	36	93	16	43	32	28	59	76
			27		1141		85	37	14660	137	106	50729	5844	1360	103	248	109	116	107	118	1341	133
		Female	4	171	4	b	284	227	561	332	208	692	282	343	285	202	579	217	235	410	201	201
			78	50.89	23540		187831	3362	72930	4421	33698	232410	39244	143490	131303	73654	58151	189633	166251	134734	159605	112552
			30		1190		1287	347	15828	621	1435	67522	5823	9841	25944	729	14803	10485	23079	7187	8989	1067
		Male	2	165	20	c	53	0	25	0	0	0	164	67	0	47	78	33	31	53	71	29
			80	49.11	39038		180	145	171	167	198	79	170	181	185	199	144	167	167	189	200	197
			24		1122		81	27	147	135	64	41	167	132	79	151	101	93	93	112	154	115
B			Age	Gender	Total IgE IU/l		nAct d 1	nAct d 11	rAln g 1	nAmb a 1	nArt v 3	rBet v 1	rCor a 1	nCup a 1	nDer p 1	nDer s 1	rHev b 5	nOle e 1	rPar j 2	nPen m 1	rPhl p 1	nPru p 3
	1	ITROMIDI52108	2	M	1152		92			118	54				77	244	94	92	81	410	151	119
	2	ITROMIDI47234	2	M	86											190
	3	ITROMIDI57905	3	M	1593									127084	63733	1360		101	53		189	1105
	4	ITROMIDI60245	3	M	1464		78			145	131				91	239	109	3472	113	141	198	177
	5	ITROMIDI47474	3	M	N.A.											9188
	6	ITROMIDI16115	4	M	263											2792				88284		113
	7	ITROMIDI31632	4	F	767															19062
	8	ITROMIDI56534	4	F	N.A.									488	0	149		7179	49		7243	116
	9	ITROMIDI59395	4	M	2079		107			137	61				74	248	92	95	94	131	1485	119
	10	ITROMIDI26971	4	M	N.A.											47
	11	ITROMIDI42985	4	F	132											147				4746		113
	12	ITROMIDI11995	5	M	2257		12437			167	90				75280	14250	119	116	1532	110	145	134
	13	ITROMIDI21594	5	F	N.A.															1004
	14	ITROMIDI41842	5	M	538		423		171			2880		6875	134		37920	425			12519	161
	15	ITROMIDI57689	5	M	682									96593	44511	13379		81	40		27420	106
	16	ITROMIDI59532	5	F	4112		78			137	65				97	227	96	95	108	103	2572	130
	17	ITROMIDI47395	5	M	N.A.											155
	18	ITROMIDI12302	6	M	1931		67			124	45				48432	19909	102	19695	90	109	7075	126
	19	ITROMIDI16051	6	M	N.A.															5231
	20	ITROMIDI42135	6	M	N.A.		65		139			79		159	69		123	88			150	102
	21	ITROMIDI51731	6	M	N.A.									36565	0	157		758	143490		16971	400
	22	ITROMIDI54741	6	M	1962		180			132	60				81	244	101	89	94	112	274	112
	23	ITROMIDI59539	6	F	1148		81			124	59				42090	15413	99	36017	7744	98	20352	99
	24	ITROMIDI60776	6	M	4980		70			149	65				81	237	112	108	107	115	159	117
	25	ITROMIDI720	6	M	N.A.		67
	26	ITROMIDI49805	6	F	N.A.											1106
	27	ITROMIDI30760	7	F	700						138											29
	28	ITROMIDI31597	7	M	3112		648			151	71				10816	2824	109	19039	51032	497	6662	136
	29	ITROMIDI38332	7	F	N.A.						197											72
	30	ITROMIDI48736	7	F	96											46199				104		111
	31	ITROMIDI58127	7	M	N.A.									29732	0	156		483	47		42992	104
	32	ITROMIDI8051	7	M	895									1360				49992	64		14472	242
	33	ITROMIDI26968	7	F	N.A.											78
	34	ITROMIDI47441	7	F	380											192
	35	ITROMIDI48767	7	F	N.A.											3063
	36	ITROMIDI50069	7	F	1436											4603
	37	ITROMIDI55705	7	M	604											26451				65		71
	38	ITROMIDI2879	8	M	N.A.															5461
	39	ITROMIDI30465	8	M	N.A.					82
	40	ITROMIDI31534	8	F	N.A.						104									53		47
	41	ITROMIDI57072	8	M	298									25288				4417	53832		28170	132
	42	ITROMIDI58589	8	M	N.A.									75767	66	85		4457	1311		51930	119
	43	ITROMIDI59165	8	M	3073		187831			131	1174				9897	729	91	133344	3430	9113	58671	776
	44	ITROMIDI22755	8	M	N.A.											13233				96		104
	45	ITROMIDI50076	8	F	N.A.											1188
	46	ITROMIDI14515	9	F	216									117	29743	4338		1288	46		3790	109
	47	ITROMIDI23533	9	F	N.A.																	310
	48	ITROMIDI34963	9	F	N.A.			32	7666			41681	3298
	49	ITROMIDI48326	9	M	1154		626			146	214				73	228	110	378	26570	125	175	776
	50	ITROMIDI48778	9	M	N.A.											326
	51	ITROMIDI55103	9	M	N.A.											2645				97		101
	52	ITROMIDI17393	10	M	N.A.															4625
	53	ITROMIDI21626	10	M	N.A.																	718
	54	ITROMIDI21735	10	F	N.A.																	568
	55	ITROMIDI33899	10	M	N.A.		63		6761			117988		59989	85		579	85			7457	136
	56	ITROMIDI34887	10	M	N.A.			13	4037			3262	3862
	57	ITROMIDI39456	10	M	1101		108			124	57				84	235	100	6064	85	124	1341	133
	58	ITROMIDI59043	10	M	1212		104			127	48				111425	28031	89	8826	94	110	835	116
	59	ITROMIDI59869	10	M	1221		85			139	58				128253	21751	101	115	108	127	5866	132
	60	ITROMIDI44896	10	F	N.A.											136				134734		100
	61	ITROMIDI47235	10	M	N.A.											224
	62	ITROMIDI47445	10	M	N.A.											168
	63	ITROMIDI31311	11	M	1291															15027
	64	ITROMIDI57289	11	F	N.A.									80690	0	151		8749	47		8989	108
	65	ITROMIDI59730	11	M	1252		86			135	53				88	239	110	93	99	132	150	132
	66	ITROMIDI60425	11	M	2206		2671			156	68				693	240	115	123	72142	119	151	126
	67	ITROMIDI50064	11	M	N.A.											1378
	68	ITROMIDI55651	11	F	N.A.											7854				81		97
	69	ITROMIDI15797	12	M	N.A.															5958
	70	ITROMIDI4456	12	M	1087															40195
	71	ITROMIDI13558	13	M	1181		77			166	84				90	255	125	94	24649	134	7417	131
	72	ITROMIDI24474	13	M	1134		90			154	86				8985	368	124	26220	95	115	44354	123
	73	ITROMIDI31829	13	F	292						208											462
	74	ITROMIDI34954	13	F	N.A.			14	5065			32304	4041
	75	ITROMIDI35001	13	M	N.A.			0	62414			116863	22925
	76	ITROMIDI3777	13	M	N.A.																	1254
	77	ITROMIDI26978	13	M	N.A.											84
	78	ITROMIDI55594	13	M	N.A.											13842				92		107
	79	ITROMIDI34961	14	F	N.A.			11	17718			51151	5876
	80	ITROMIDI654	14	M	164									108	670			38	116		71	117
	81	ITROMIDI11332	15	F	N.A.																	322
	82	ITROMIDI23206	15	F	263															11239
	83	ITROMIDI24748	15	M	213															1698
	84	ITROMIDI25475	15	F	N.A.						2527											1554
	85	ITROMIDI26689	15	M	N.A.															5390
	86	ITROMIDI27386	15	M	N.A.															2827
	87	ITROMIDI34993	15	M	N.A.			143	4962			16922	1973
	88	ITROMIDI34997	15	M	N.A.			49	8981			63293	2286
	89	ITROMIDI35003	15	F	N.A.			0	10775			12730	5909
	90	ITROMIDI56827	15	F	1893									110	0	161		189633	49		149	116
	91	ITROMIDI60227	15	M	1520		99			131	61				25662	1511	101	94	96	103	281	115
	92	ITROMIDI55576	15	F	N.A.											38247				71		80
	93	ITROMIDI30449	16	M	N.A.					127
	94	ITROMIDI30723	16	M	2530															36354
	95	ITROMIDI34971	16	M	N.A.			69	40768			125934	24374
	96	ITROMIDI49841	16	M	1141		96			145	2770				32260	9838	96	144	100	117	72241	2162
	97	ITROMIDI58956	16	F	154									11987				105	69		229	130
	98	ITLATAM11540	16	F	N.A.											5182
	99	ITROMIDI15838	17	M	N.A.																	164
	100	ITROMIDI28169	17	F	N.A.			0	5634			1582	794
	101	ITROMIDI32099	17	M	N.A.			133	14496			17133	8521
	102	ITROMIDI4627	17	F	1279									9487	6272	190		40007	44567		24837	110
	103	ITROMIDI55429	17	F	N.A.									115	0	170		92	52		143	5432
	104	ITROMIDI60683	17	M	1856		88			126	49				130908	38927	103	93	103	107	151	218
	105	ITROMIDI47641	17	F	N.A.											1252
	106	ITLATAM3021	18	F	618									2529	0	163		51004	92345		109555	23745
	107	ITROMIDI10971	18	M	N.A.						3221											1660
	108	ITROMIDI12221	18	M	N.A.		53
	109	ITROMIDI60809	18	F	58		81		149			27		168	185		5370	75			151	124
	110	ITROMIDI18446	19	M	675		2805			150	215				118	248	103	10485	31814	115	62606	566
	111	ITROMIDI20116	19	M	N.A.															12838
	112	ITROMIDI34957	19	M	N.A.			37	49798			118146	19449
	113	ITROMIDI34968	19	F	N.A.			0	22654			194221	7039
	114	ITROMIDI35002	19	F	N.A.			0	23468			232410	5416
	115	ITROMIDI42663	19	M	446									96	79			43	122		327	52
	116	ITROMIDI60294	19	F	23540		603			159	81				143	255	144	104029	154	5987	159605	225
	117	ITROMIDI49397	19	M	N.A.											15720
	118	ITLATAM7127	20	F	1363		83			125	57				81643	15100	93	94	74	121	158	118
	119	ITROMIDI26997	20	M	N.A.																	1556
	120	ITROMIDI32095	20	F	N.A.						198											71
	121	ITROMIDI34964	20	F	N.A.			37	30185			205850	5867
	122	ITROMIDI24005	21	F	N.A.																	1948
	123	ITROMIDI34991	21	F	N.A.			53	14824			95277	6560
	124	ITROMIDI47659	21	F	N.A.											178
	125	ITROMIDI34966	22	M	N.A.			110	21292			51377	1633
	126	ITROMIDI47852	22	F	N.A.											334
	127	ITROMIDI18507	23	M	N.A.			0	33074			45159	39244
	128	ITROMIDI21061	23	F	N.A.			0	72930			156660	25292
	129	ITROMIDI32016	23	M	N.A.						1435											658
	130	ITROMIDI34995	23	F	N.A.			97	11992			58936	7519
	131	ITROMIDI59741	23	F	67									93	76			33	112		71	49
	132	ITROMIDI49811	23	M	N.A.											211
	133	ITROMIDI15483	24	M	20																	151
	134	ITROMIDI23353	24	M	N.A.						108											78
	135	ITROMIDI30423	24	M	N.A.					4421
	136	ITROMIDI30649	24	M	94						551											1403
	137	ITROMIDI31339	24	M	N.A.						3991											143
	138	ITROMIDI32298	24	M	801						1694											293
	139	ITROMIDI34990	24	F	N.A.			46	41366			178871	8227
	140	ITROMIDI49823	24	F	N.A.									143490	1617	127		3757	68629		12426	2767
	141	ITROMIDI57319	24	M	N.A.									116	0	169		88	93		10568	1126
	142	ITROMIDI58693	24	M	1351		1850			137	351				94	249	93	476	44191	118	3188	24171
	143	ITROMIDI9365	24	F	14																	1347
	144	ITROMIDI8292	24	F	N.A.											142				22296		115
	145	ITROMIDI22784	25	F	N.A.			0	16793			56945	5823
	146	ITROMIDI25050	25	F	N.A.			3362	35122			42333	17117
	147	ITROMIDI25760	25	F	N.A.																	932
	148	ITROMIDI32349	25	M	39038		57
	149	ITROMIDI34965	25	F	N.A.			0	31977			69862	11102
	150	ITROMIDI34975	25	M	N.A.			38	67241			180543	7945
	151	ITROMIDI45778	25	F	410									2332	0	163		4037	51		160	20748
	152	ITROMIDI59724	25	M	1110		72			140	551				85	250	108	99	102	124	5799	270
	153	ITROMIDI55818	25	F	53											151				90		966
	154	ITROMIDI24627	26	M	N.A.						4245			41472	0	128		41101	39		393	13595
	155	ITROMIDI26595	26	M	158																	1781
	156	ITROMIDI27025	26	M	N.A.															1624
	157	ITROMIDI3099	26	M	3492		79			164	77				52140	3768	139	103	113318	114	40990	119
	158	ITROMIDI35007	26	F	N.A.			18	13077			55746	1848
	159	ITROMIDI47609	26	F	N.A.											273
	160	ITROMIDI12554	27	F	3643		284			128	50				121762	30770	105	167	99	114	162	111
	161	ITROMIDI25542	27	F	N.A.																	108
	162	ITROMIDI26015	27	F	N.A.			0	26576			22881	20033
	163	ITROMIDI26063	27	F	N.A.																	852
	164	ITROMIDI27037	27	F	N.A.			0	32380			89816	25581
	165	ITROMIDI32324	27	M	317						588											325
	166	ITROMIDI33501	27	F	1190		71			126	37				39767	4425	101	86	99	110	287	119
	167	ITROMIDI34955	27	M	N.A.			0	19650			41949	6478
	168	ITROMIDI34989	27	M	N.A.			0	24567			142023	7550
	169	ITROMIDI50826	27	M	N.A.									102	0	149		5100	235		1797	101
	170	ITROMIDI58731	27	M	N.A.		77		135			53		8918	813		5428	77			150	109
	171	ITROMIDI44093	27	F	N.A.											324				94		112552
	172	ITROMIDI55468	27	F	N.A.											5890				98		106
	173	ITROMIDI34960	28	M	N.A.			16	14061			137870	5460
	174	ITROMIDI34974	28	M	N.A.			542	24325			178515	4427
	175	ITROMIDI34994	28	M	N.A.			40	9392			47752	1038
	176	ITROMIDI36945	28	M	N.A.		63		135			46		152	72		908	79			152	115
	177	ITROMIDI56246	28	F	7840		88			150	153				108	253	114	217	118	127	33587	250
	178	ITROMIDI56684	28	F	N.A.									103	26225	4547		37229	44		134	107
	179	ITROMIDI59120	28	F	1220		85			142	1737				72	238	106	93	501	114	1511	3774
	180	ITROMIDI59826	28	M	133									6561				114	61		6444	120
	181	ITROMIDI885	28	F	N.A.																	3894
	182	ITROMIDI47413	28	F	N.A.											827
	183	ITROMIDI20115	29	F	N.A.						3221					176				108		18625
	184	ITROMIDI26632	29	M	N.A.																	204
	185	ITROMIDI30438	29	F	N.A.					0
	186	ITROMIDI32175	29	F	N.A.						757											21812
	187	ITROMIDI5209	29	F	N.A.																	81
	188	ITROMIDI55091	29	F	N.A.									120	131303	73654		97	49		159	9573
	189	ITROMIDI59474	29	F	3142		80			123	38				161	240	97	30430	86	118	201	108
	190	ITROMIDI27418	30	F	N.A.									130	0	180		32239	21508		26451	120
	191	ITROMIDI30460	30	F	N.A.					4155
	192	ITROMIDI30782	30	M	76						126											35
	193	ITROMIDI34970	30	M	N.A.			61	15828			47853	6497
	194	ITROMIDI35004	30	F	N.A.			260	30516			176286	9295
	195	ITROMIDI48612	30	M	2410											12932
	196	ITROMIDI5104	30	F	N.A.																	2210
	197	ITROMIDI53756	30	M	9730		127			113	7613				80	233	94	19485	167	189	142	1167
	198	ITROMIDI30975	31	F	763															8387
	199	ITROMIDI31558	31	M	N.A.			227	2002			692	702
	200	ITROMIDI34211	31	F	1976		723		135			32		100269	42542		46603	159500			173	109
	201	ITROMIDI34986	31	F	N.A.			0	23172			82118	6382
	202	ITROMIDI35009	31	M	N.A.			89	24103			36341	13274
	203	ITROMIDI54331	31	M	336									145				97	11563		529	411
	204	ITROMIDI57585	31	M	4714									127656	0	131		33420	42		127	99
	205	ITROMIDI58446	31	M	N.A.									12426	0	135		102	17647		117	99
	206	ITROMIDI48613	31	M	N.A.											3898
	207	ITROMIDI24704	32	F	N.A.											167				22891		103
	208	ITROMIDI26989	32	M	45																	571
	209	ITROMIDI30450	32	M	N.A.					337
	210	ITROMIDI34959	32	M	N.A.			0	14408			87376	4582
	211	ITROMIDI35012	32	M	N.A.			113	5441			27352	1515
	212	ITROMIDI37459	32	F	178									2669	0	237		108	32530		5193	145
	213	ITROMIDI58500	32	F	4889		108			135	73				29200	11529	105	2776	337	113	17922	600
	214	ITROMIDI13786	32	F	N.A.											135				90		15559
	215	ITROMIDI47417	32	M	924											202
	216	ITROMIDI17990	33	M	9240		81			137	61				1419	884	113	96	402	121	30888	129
	217	ITROMIDI31574	33	F	N.A.						557											251
	218	ITROMIDI33844	33	M	N.A.			274	4470			4991	2477
	219	ITROMIDI34973	33	F	N.A.			19	21339			72023	5844
	220	ITROMIDI34982	33	F	N.A.			0	15546			66979	4480
	221	ITROMIDI34998	33	F	N.A.			45	10641			87649	2215
	222	ITROMIDI35005	33	F	N.A.			95	5100			9627	2791
	223	ITROMIDI6353	33	F	713		95			136	71				137	242	120	98	166251	110	34726	123
	224	ITROMIDI18863	33	F	N.A.											147				91		44969
	225	ITROMIDI26048	34	M	N.A.																	1277
	226	ITROMIDI26670	34	F	N.A.						1649											1010
	227	ITROMIDI31186	34	M	N.A.			0	1412			6390	326
	228	ITROMIDI33843	34	M	N.A.			77	561			9389	282
	229	ITROMIDI34962	34	F	N.A.			0	22324			68064	27077
	230	ITROMIDI40577	34	F	4750		85			131	56				87	244	97	42018	84	106	2161	120
	231	ITROMIDI48300	34	F	2501		81			155	64				4558	1657	111	82	19073	115	16303	135
	232	ITROMIDI22224	35	M	N.A.		69
	233	ITROMIDI23359	35	M	N.A.																	381
	234	ITROMIDI28810	35	M	1369					81
	235	ITROMIDI34999	35	F	N.A.			77	33072			212229	11715
	236	ITROMIDI35013	35	F	N.A.			1131	18272			119552	3375
	237	ITROMIDI35043	35	F	N.A.		62		158			41		169	76		26941	21734			160	113
	238	ITROMIDI58970	35	M	38		72		159			63		568	90		20980	91			172	116
	239	ITROMIDI22693	36	M	N.A.			0	32112			103776	16083
	240	ITROMIDI23887	36	F	N.A.																	4299
	241	ITROMIDI30454	36	F	N.A.					748
	242	ITROMIDI30463	36	F	N.A.					332
	243	ITROMIDI32257	36	F	N.A.						0											1028
	244	ITROMIDI34969	36	M	N.A.			0	6614			52801	6988
	245	ITROMIDI34976	36	F	N.A.			0	29820			139756	4935
	246	ITROMIDI34977	36	M	N.A.			127	15051			93815	5950
	247	ITROMIDI14007	37	F	1298		86			146	65				17884	2149	78	25704	101	108	57656	104
	248	ITROMIDI21721	37	F	N.A.						1428											2220
	249	ITROMIDI23952	37	F	N.A.			0	25			0	170
	250	ITROMIDI31299	37	M	431						1536											962
	251	ITROMIDI47216	37	F	N.A.											1019
	252	ITROMIDI10723	38	F	N.A.																	246
	253	ITROMIDI34980	38	M	N.A.			59	16130			113049	6802
	254	ITROMIDI34987	38	M	N.A.			52	35739			121024	13277
	255	ITROMIDI60642	38	F	1243		85			137	45				74	251	98	82	89	118	153	109
	256	ITROMIDI8512	38	M	N.A.																	61
	257	ITROMIDI11822	39	F	30																	1664
	258	ITROMIDI22317	39	F	N.A.									8749		199		108	127		181	10760
	259	ITROMIDI25920	39	F	N.A.			0	14464			71232	4509
	260	ITROMIDI31753	39	F	N.A.						134											47
	261	ITROMIDI34983	39	F	N.A.			238	12312			92493	5798
	262	ITROMIDI43049	39	F	51									10195		242		115			501	149
	263	ITROMIDI55662	39	F	N.A.									138	2281	404		91	36238		268	119
	264	ITROMIDI58540	39	M	N.A.		66		129			53		156	83		58151	85			148	118
	265	ITROMIDI49534	39	M	N.A.											206
	266	ITROMIDI22219	40	F	1544			64	31771			115859	2214
	267	ITROMIDI32398	40	M	104			41	2695			12852	1333
	268	ITROMIDI55086	40	M	N.A.									859	952	829		91	49		153	731
	269	ITROMIDI18011	41	F	N.A.			281	20002			3576	4905
	270	ITROMIDI21272	41	M	790						33698											254
	271	ITROMIDI26667	41	M	N.A.																	235
	272	ITROMIDI34967	41	F	N.A.			124	2952			46448	164
	273	ITROMIDI39912	41	F	N.A.		88		148			39		869	83		3731	95			183	120
	274	ITROMIDI54305	41	F	1962									116	285	548		160	47		69249	33420
	275	ITROMIDI55813	41	F	N.A.									134				98	60		172	7509
	276	ITROMIDI55917	41	F	N.A.									67	12	135		81	31		20196	99
	277	ITROMIDI9058	41	F	78																	8253
	278	ITROMIDI12028	42	F	277						115											151
	279	ITROMIDI34958	42	M	N.A.			606	4907			50729	2322
	280	ITROMIDI34978	42	M	N.A.			85	25334			59286	10218
	281	ITROMIDI51090	42	M	4199									181		241		120			201	159
	282	ITROMIDI52360	42	M	93		91		169			55		163	114		46783	1603			159	136
	283	ITROMIDI60453	42	F	N.A.		56		160			69		708	17738		8625	87			154	128
	284	ITROMIDI6227	42	F	N.A.																	60
	285	ITROMIDI13122	43	M	N.A.																	1710
	286	ITROMIDI31306	43	F	N.A.		70		142			40		150	79		32447	96			157	107
	287	ITROMIDI31463	43	F	N.A.						154											46
	288	ITROMIDI31568	43	F	N.A.															2761
	289	ITROMIDI21289	44	F	N.A.						357											197
	290	ITROMIDI25781	44	M	N.A.																	1556
	291	ITROMIDI34972	45	M	N.A.			0	15898			68174	7001
	292	ITROMIDI34992	45	M	N.A.			65	3903			32512	2487
	293	ITROMIDI55736	45	F	N.A.									161	0	185		115	14221		160	135
	294	ITLATAM8791	46	F	20900		58			124	60				99	252	94	90	103	101	161	114
	295	ITROMIDI34988	46	M	N.A.			64	4998			39321	1465
	296	ITROMIDI59829	46	F	N.A.		65		154			35		167	71		38924	84			148	464
	297	ITROMIDI60692	46	F	4582		74			125	43				97	265	88	89	405	128	165	123
	298	ITROMIDI36673	47	F	93									11255	0	233		74	32		109	91
	299	ITROMIDI41690	47	F	50									10664		240		10287			200	143
	300	ITROMIDI46453	48	F	38									418				107	627		173	438
	301	ITROMIDI34985	49	F	N.A.			27	35191			106524	12601
	302	ITROMIDI26622	50	F	N.A.																	668
	303	ITROMIDI34996	50	F	N.A.			59	14083			69282	4871
	304	ITROMIDI56023	50	F	N.A.									343	0	151		87	12997		71786	103
	305	ITROMIDI59589	50	F	N.A.		10545		153			68		6777	95		1264	144			164	118
	306	ITROMIDI30439	51	M	N.A.					454
	307	ITROMIDI34956	51	M	N.A.			63	22679			48739	3647
	308	ITROMIDI59653	51	F	2159		71			129	50			25899	84	244	87	76935	109	112	46521	1714
	309	ITROMIDI23158	52	M	N.A.															27560
	310	ITROMIDI34979	52	M	N.A.			37	14047			111143	1466
	311	ITROMIDI34984	52	F	N.A.			0	25754			111020	6270
	312	ITROMIDI35000	52	M	N.A.			412	12028			42720	6716
	313	ITROMIDI35010	52	F	N.A.			48	13133			93597	1814
	314	ITROMIDI4288	52	M	839		81			494	57				325	289	97	88	102	109	142	115
	315	ITROMIDI60713	52	F	2217		95			140	66				83	248	98	91	98	115	176	139
	316	ITROMIDI12282	54	M	138									72	1127	1863		72	33		114	92
	317	ITROMIDI33944	54	F	N.A.		102		141			26		180	73		1926	543			163	589
	318	ITROMIDI2827	55	F	N.A.																	59
	319	ITROMIDI34953	55	F	N.A.			145	1954			3344	1129
	320	ITROMIDI30455	57	F	N.A.					953
	321	ITROMIDI1501	58	F	3947					78
	322	ITROMIDI30845	61	M	N.A.															36434
	323	ITROMIDI58798	63	F	1751		119			122	49				79	244	89	103	99805	94	147	114
	324	ITROMIDI30464	64	F	N.A.					81
	325	ITROMIDI59851	64	F	1610		90			137	55				77	239	104	87	106	123	165	171
	326	ITROMIDI58646	65	F	N.A.		60		145			28		3456	85		86	111			151	97
	327	ITROMIDI27434	67	F	N.A.																	67
	328	ITROMIDI35008	68	M	N.A.			27	15135			103756	4892
	329	ITROMIDI26562	69	M	N.A.																	201
	330	ITROMIDI31169	71	M	N.A.						112											35
	331	ITROMIDI35006	72	M	N.A.			18	33925			119423	11492
	332	ITROMIDI59577	74	F	2520		78			140	64				95	241	111	89	101	113	168	131
	333	ITROMIDI12758	75	M	N.A.					76
	334	ITROMIDI28508	75	F	1995			0	9862			37797	4702
	335	ITROMIDI26752	78	F	4		70
	336	ITROMIDI4313	80	M	N.A.																	63
